# Supplementary material for: Pathological Role of Phosphoglycerate Kinase 1 in Balloon Angioplasty-Induced Neointima Formation
Source: Int J Mol Sci. 2021 Aug 17;22(16):8822. doi: 10.3390/ijms22168822 (PMC8396187; doi:10.3390/ijms22168822)
Supplement: Supplementary file 1 [file ijms-22-08822-s001.zip]

Archive with 1 entries (1 files):
- ijms-1330194-supplementary.pdf
